# Supplementary material for: Toxicological Assessment of Flavor Ingredients in E-Vapor Products
Source: Front Toxicol. 2022 Apr 20;4:878976. doi: 10.3389/ftox.2022.878976 (PMC9065440; doi:10.3389/ftox.2022.878976)
Supplement: Supplementary file 1 [file Table3.XLSX]

## Sheet: Sup.3_ReadMe
Toxicological Assessment of Flavor Ingredients in E-Vapor Products
Davide Sciuscio1*, Florian Calvino-Martin1, Ashutosh Kumar2, Timothy B. Langston2, Elyette Martin1, Diego Marescotti1, Carole Mathis1, Julia Hoeng1, Manuel Peitsch1, Donna C. Smith2, Maria Gogova2, Patrick Vanscheeuwijck1, Kyeonghee M. Lee2.
1 PMI R&D, Philip Morris Products S.A., Quai Jeanrenaud 5, CH-2000 Neuchâtel, Switzerland;
2 Altria Client Services LLC, 601 East Jackson Street, Richmond, VA, 23219, USA
Supporting information Resource 3
GROUP 1-2B

## Sheet: Sup. 3
Toxicological Assessment of Flavor Ingredients in E-Vapor Products
Davide Sciuscio, Florian Martin, Ashutosh Kumar, Britt Langston, Elyette Martin, Diego Marescotti, Carole Mathis, Julia Hoeng, Manuel C. Peitsch, Donna Smith, Maria Gogova, Patrick Vanscheeuwijck, K Monica Lee
Online Resource 3
GROUP 1-2B				TOPKAT
Name	CAS	Chemical group	Cramer Class	LC50 (mg/m3/h)	Ocular Irritancy	WOE Rodent Carcinogenicity	Chronic LOAEL (mg/kg/b.w.)	Ames Mutagenicity	Dev Tox	LD50	LC50	NOAEL	NOAEC	LD50 Source 2	Interpretation Mutagenicity in vitro	Interpretation Genotoxicity in vitro	EC50 ratio	ToxPi Score	Cramer	pLC50	pIrritancy	pCarcinogenicity	pChronic LOAEL	pMutagenicity	pDevToxicty	Iritation	NOAEL	LC50	LD50	Carcinogenenicity	xCelligence Rank	Predicted ToxPi	Predicted ToxPi Normalized	LD50 Group Rank	pDevToxicty Group Rank	Predicted ToxPi Group Rank	pChronic LOAEL Group Rank	pIrritancy Group Rank	Average GroupRank	FinalGroupRank
ISOAMYL ALCOHOL	123-51-3	1-2B	Class I	27576.8323617641	true	true	98.1934919023343	false	true	1300 mg/kg	.	LOAEL = 1000 mg/kg bw/day	.	.	.	.	1.02575809125635	.	0	0.371429	1	1	0.632653	0	1	1	0.0367347	0	0.804082	0	0.220408	0.0759283	23.7248	1	4.5	3	3	4	3.1	1
BUTYL ALCOHOL	71-36-3	1-2B	Class I	44418.0395486212	true	true	118.431533940683	false	true	2292 mg/kg	.	LOEL 500 mg/kg bw/day	LOAEL 3 mg/L	.	Negative	Negative	0.836450938633918	.	0	0.179592	1	1	0.542857	0	1	1	0.146939	0	0.57551	0	0.428571	0.111736	34.9135	4	4.5	2	5	4	3.9	2
ETHYL ALCOHOL	64-17-5	1-2B	Class I	17936.8540369233	true	true	59.7097622775978	false	true	10470 mg/kg	124.7 mg/L	.	.	.	Negative	Negative	.	.	0	0.530612	1	1	0.77551	0	1	1	0	0.0285714	0.044898	0	0	0.0409554	12.797	8	4.5	5	1	4	4.5	3
ISOPROPYL ALCOHOL	67-63-0	1-2B	Class I	22866.6373446486	true	true	84.4323847229896	false	true	5850 mg/kg	.	.	.	.	Negative	Negative	.	.	0	0.440816	1	1	0.677551	0	1	1	0	0	0.0938776	0	0	0.0349247	10.9127	7	4.5	6	2	4	4.7	4.5
LAURYL ALCOHOL	112-53-8	1-2B	Class I	27306.6213735237	false	false	546.458047107375	false	true	> 2000 mg/kg	.	.	.	4150 mg/kg	Negative	Negative	0.455091748728541	0.161443678996789	0	0.37551	0	0	0.134694	0	1	0	0	0	0.616327	0	0.702041	0.140913	44.03	2	4.5	1	8	8	4.7	4.5
ISOBUTYL ALCOHOL	78-83-1	1-2B	Class I	27832.957080813	true	true	114.655544166283	false	true	2830 mg/kg	.	.	7.5 mg/L	.	Negative	Negative	.	.	0	0.359184	1	1	0.567347	0	1	1	0.142857	0	0.514286	0	0	0.0281402	8.79278	5	4.5	7	4	4	4.9	6
HEXYL ALCOHOL	111-27-3	1-2B	Class I	43059.5446783125	true	false	352.390944802427	false	true	3210 mg/kg	.	.	.	.	Negative	Negative	0.969513639344938	.	0	0.195918	1	0	0.2	0	1	1	0	0	0.469388	0	0.261224	0.057398	17.9347	6	4.5	4	7	4	5.1	7.5
N-PENTYL ALCOHOL	71-41-0	1-2B	Class I	44295.7972957185	true	false	304.679764545486	false	true	2200 mg/kg	.	NOAEL 1 250 mg/kg bw/day	.	.	.	.	1.19860189441606	.	0	0.183673	1	0	0.228571	0	1	1	0.0326531	0	0.595918	0	0.0489796	0.0170103	5.31509	3	4.5	8	6	4	5.1	7.5
